# Supplementary material for: The Discovery of Cyclic Lipopeptide Olenamidonins in a Deepsea-Derived Streptomyces Strain by Knocking Out a DtxR Family Regulator
Source: Mar Drugs. 2024 Jun 6;22(6):262. doi: 10.3390/md22060262 (PMC11204786; doi:10.3390/md22060262)
Supplement: Supplementary file 1 [file marinedrugs-22-00262-s001.zip]

Archive with 1 entries (1 files):
- marinedrugs-2997071-supplementary.pdf
